# Supplementary material for: HAK/KUP/KT family potassium transporter genes are involved in potassium deficiency and stress responses in tea plants (Camellia sinensis L.): expression and functional analysis
Source: BMC Genomics. 2020 Aug 13;21:556. doi: 10.1186/s12864-020-06948-6 (PMC7430841; doi:10.1186/s12864-020-06948-6)
Supplement: Supplementary file 4 — Additional file 4: Table S1. List of primers used in this study. [file 12864_2020_6948_MOESM4_ESM.xlsx]

## Sheet: Sheet1
Table S1. List of primers used in this study.
Primer purposes	Forward primers (5'-3')	Reverse primers (5'-3')	Resctriction site
Constructing GFP vector	GGACTAGTATGACGGATGAGGGATCGGA	CGGGATCCTCAAACCATGTAAGTCATGC	SpeI/BamHI
Constructing pPDR196 vector	GGACTAGTATGACGGATGAGGGATCGGA	GGGAATTCTCAAACCATGTAAGTCATGC	SpeI/EcoRI
qRT-PCR CsHAK1	ACGGGGACCTAAGCATTTCC	CTTTAGCATGCCCACCCTCT
qRT-PCR CsHAK5	TCCCGTCCTTCCACAACTAC	TAGAGCACCATCGTCTTGCT
qRT-PCR CsHAK7	TTGCGCTGCTTGAAAGGTTC	TACGAAGCCAGCTGACCTTG
qRT-PCR CsHAK8	TTTGACGGTGTGGAGCTTGA	ACGGATGGTGTCGTTGAACA
qRT-PCR CsHAK10	CTTTTGCGGCAGATTGGAGG	CGCAACTTGGTTTGCATCCT
qRT-PCR CsHAK11	TCCGGCGTTTAGTTGGAGAC	TTCCAGTCCGCTATCATCGC
qRT-PCR CsHAK12	TGCTCTCGATGCACAGTCAG	TGTGTTCAGTCGATGTGCCA
qRT-PCR CsHAK17	GGAGATGGCCAGCTTCAAGT	GAACACCGACGACACCATCT
qRT-PCR CsHAK18	GGGTTTCAGGATCGGGGAAG	CTCGGCCATCCAACAGAACT
qRT-PCR CsHAK19	TCAAGGTCTTCGTCGTGCTC	TGAGGATGGCAAAGACGGAC
qRT-PCR CsHAK20	CGTGCCTTAGTCCCATGTGA	TCAACCGTTCCATTGCTCGA
qRT-PCR CsHAK21	AGTCTTGGCCAGGCATTCTC	TCTGGCGAATGACCTCCAAC
qRT-PCR GAPDH	TTGGCATCGTTGAGGGTCT	CAGTGGGAACACGGAAAGC
