# Supplementary material for: HAK/KUP/KT family potassium transporter genes are involved in potassium deficiency and stress responses in tea plants (Camellia sinensis L.): expression and functional analysis
Source: BMC Genomics. 2020 Aug 13;21:556. doi: 10.1186/s12864-020-06948-6 (PMC7430841; doi:10.1186/s12864-020-06948-6)
Supplement: Supplementary file 5 — Additional file 5: Table S2. HAK/KUP/KT family genes in Arabidopsis thaliana, Oryza sativa, Populus trichocarpa, Vitis vinifera . [file 12864_2020_6948_MOESM5_ESM.xls]

## Sheet: Arabidopsis thaliana
Table S2. HAK/KUP/KT family genes in Arabidopsis thaliana, Camellia sinensis, Vitis vinifera L.,Oryza sativa L. and Populus trichocarpa.
Gene	TIGR Locus	ORF length	Protein length
AtKUP/HAK/KT1	AT2G30070	2139	712
AtKUP/HAK/KT2	AT2G40540	2385	794
AtKUP3	AT3G02050	2370	789
AtKUP4	AT4G23640	2328	775
AtKUP/KT5	AT4G33530	2568	855
AtHAK5	AT4G13420	2358	785
AtKUP/HAK/KT6	AT1G70300	2349	782
AtKUP/HAK/KT7	AT5G09400	2577	858
AtKUP/HAK/KT8	AT5G14880	2346	781
AtKUP/HAK/KT9	AT4G19960	2529	833
AtKUP/HAK/KT10	AT1G31120	2391	796
AtKUP/HAK/KT11	AT2G35060	2379	792
AtKUP/HAK/KT12	AT1G60160	2484	827

## Sheet: Camellia sinensis
Table S2. HAK/KUP/KT family genes in Arabidopsis thaliana, Camellia sinensis, Vitis vinifera L.,Oryza sativa L. and Populus trichocarpa.
Gene	Gene transcript ID	ORF length	Protein length
CsHAK1	TEA008833.1	2142	714
CsHAK2	TEA022010.1	2406	802
CsHAK3	TEA005066.1	2361	787
CsHAK4	TEA003872.1	2256	752
CsHAK5	TEA003873.1	2427	809
CsHAK6	TEA011201.1	2301	767
CsHAK7	TEA003094.1	2724	908
CsHAK8	TEA007724.1	2415	805
CsHAK9	TEA003884.1	2208	736
CsHAK10	TEA021417.1	2565	855
CsHAK11	TEA006987.1	2196	732
CsHAK12	TEA032656.1	2127	709
CsHAK13	TEA023021.1	2202	734
CsHAK14	TEA011420.1	2841	947
CsHAK15	TEA012915.1	2130	710
CsHAK16	TEA016241.1	2109	703
CsHAK17	TEA018688.1	2073	691
CsHAK18	TEA023299.1	2523	841
CsHAK19	TEA025917.1	2340	780
CsHAK20	TEA031103.1	2106	702
CsHAK21	TEA032638.1	2367	789

## Sheet: Vitis vinifera 
Table S2. HAK/KUP/KT family genes in Arabidopsis thaliana, Camellia sinensis, Vitis vinifera L.,Oryza sativa L. and Populus trichocarpa.
Gene	Gene transcript ID	ORF length	Protein length
VvHAK1	XP_002274579.1	2520	840
VvHAK2	XP_019075919.1	2100	700
VvHAK3	XP_019075918.1	1965	655
VvHAK4	XP_010653300.1	2499	833
VvHAK5	XP_002276261.2	2370	790
VvHAK6	XP_010660659.1	2349	783
VvHAK7	XP_010650885.1	2286	762
VvHAK8	XP_010647935.1	2445	815
VvHAK9	XP_010658543.1	2343	781
VvHAK10	XP_010660942.1	2349	783
VvHAK11	XP_002265365.1	2310	770
VvHAK12	XP_010653291.1	2337	779
VvHAK13	XP_010645963.1	2238	746
VvHAK14	XP_010644863.1	1881	627
VvHAK15	XP_010644860.1	2199	733
VvHAK16	NP_001267903.1	2379	793
VvHAK17	XP_010660278.1	1884	628
VvHAK18	XP_010659817.1	2037	679
VvHAK19	XP_002281786.1	2055	685

## Sheet: Oryza sativa 
Table S2. HAK/KUP/KT family genes in Arabidopsis thaliana, Camellia sinensis, Vitis vinifera ,Oryza sativa and Populus trichocarpa.
Gene	TIGR Locus	ORF length	Protein length
OsHAK1	LOC_Os04g32920	2406	801
OsHAK2	LOC_Os01g70940	2352	783
OsHAK3	LOC_Os01g27170	2427	808
OsHAK4	LOC_Os08g36340	2094	697
OsHAK5	LOC_Os01g70490	2313	770
OsHAK6	LOC_Os01g70660	2247	748
OsHAK7	LOC_Os07g47350	2436	811
OsHAK8	LOC_Os03g21890	2382	793
OsHAK9	LOC_Os07g48130	2367	788
OsHAK10	LOC_Os06g42030	2532	843
OsHAK11	LOC_Os04g52390	2376	791
OsHAK12	LOC_Os08g10550	1749	582
OsHAK13	LOC_Os06g45940	2337	778
OsHAK14	LOC_Os07g32530	2580	859
OsHAK15	LOC_Os04g52120	2604	867
OsHAK16	LOC_Os03g37840	2436	811
OsHAK17	LOC_Os09g27580	2148	715
OsHAK18	LOC_Os09g38960	2382	793
OsHAK19	LOC_Os02g31910	2229	742
OsHAK20	LOC_Os02g31940	2244	747
OsHAK21	LOC_Os03g37930	2400	799
OsHAK22	LOC_Os07g01214	2427	808
OsHAK23	LOC_Os09g21000	2634	877
OsHAK24	LOC_Os06g15910	2319	772
OsHAK25	LOC_Os02g49760	2316	771
OsHAK26	LOC_Os08g39950	2220	739
OsHAK27	LOC_Os03g37830	2436	811

## Sheet: Populus trichocarpa
Table S2. HAK/KUP/KT family genes in Arabidopsis thaliana, Camellia sinensis, Vitis vinifera L.,Oryza sativa L. and Populus trichocarpa.
Gene	PopulusDB Locus	ORF length	Protein length
PtHAK1	POPTR_0001s00590	2394	798
PtHAK2	POPTR_0002s23850	2355	785
PtHAK3	POPTR_0010s10440	2340	780
PtHAK4	POPTR_0001s03680	2376	792
PtHAK5	POPTR_0003s01820	2565	855
PtHAK6	POPTR_0003s10910	2292	764
PtHAK7	POPTR_0014s14180	2352	784
PtHAK8	POPTR_0013s08110	2376	792
PtHAK9	POPTR_0015s05040	2271	757
PtHAK10	POPTR_0001s21310	2580	860
PtHAK11	POPTR_0003s10920	2538	846
PtHAK12	POPTR_0003s13370	2328	776
PtHAK13	POPTR_0008s14660	2301	767
PtHAK14	POPTR_0008s14670	2463	821
PtHAK15	POPTR_0014s12700	2322	774
PtHAK16	POPTR_0019s08430	2379	793
PtHAK17	POPTR_0003s14800	2193	731
PtHAK18	POPTR_0010s10450	2541	847
PtHAK19	POPTR_0001s00580	2373	791
PtHAK20	POPTR_0001s12790	2358	786
PtHAK21	POPTR_0008s14040	2256	752
PtHAK22	POPTR_0001s12780	1836	612
PtHAK23	POPTR_0001s15000	1776	592
PtHAK24	POPTR_0005s09870	1935	645
PtHAK25	POPTR_0007s08130	774	258
PtHAK26	POPTR_0009s07760	1671	557
PtHAK27	POPTR_0010s11100	2244	748
PtHAK28	POPTR_0012s04050	1107	369
PtHAK29	POPTR_0012s04060	1335	445
PtHAK30	POPTR_0327s00210	1509	503
PtHAK31	POPTR_0583s00210	1533	511

## Sheet: Similarity
The similarity of amino acid sequences of CsHAKs with Arabidopsis
Identity%	CsHAK1	CsHAK2	CsHAK3	CsHAK4	CsHAK5	CsHAK6	CsHAK7	CsHAK8	CsHAK9	CsHAK10	CsHAK11	CsHAK12	CsHAK13	CsHAK14	CsHAK15	CsHAK16	CsHAK17	CsHAK18	CsHAK19	CsHAK20	CsHAK21
AtKUP/HAK/KT1	0.56	0.56	0.591	0.463	0.442	0.562	0.42	0.574	0.401	0.479	0.386	0.467	0.55	0.393	0.391	0.404	0.575	0.436	0.416	0.442	0.573
AtKUP/HAK/KT2	0.815	0.807	0.54	0.467	0.432	0.653	0.398	0.666	0.382	0.471	0.39	0.45	0.5	0.398	0.399	0.42	0.634	0.4	0.426	0.42	0.627
AtKUP3	0.499	0.519	0.763	0.443	0.411	0.549	0.404	0.544	0.357	0.448	0.404	0.44	0.514	0.405	0.407	0.421	0.534	0.4	0.418	0.419	0.543
AtKUP4	0.495	0.495	0.588	0.402	0.369	0.511	0.393	0.504	0.331	0.432	0.354	0.417	0.473	0.358	0.363	0.397	0.48	0.394	0.397	0.37	0.497
AtKUP/KT5	0.384	0.396	0.418	0.442	0.402	0.411	0.725	0.408	0.376	0.431	0.347	0.54	0.401	0.349	0.35	0.359	0.417	0.729	0.353	0.415	0.401
AtHAK5	0.397	0.422	0.429	0.624	0.593	0.406	0.433	0.404	0.517	0.435	0.385	0.459	0.402	0.389	0.393	0.426	0.403	0.419	0.424	0.592	0.411
AtKUP/HAK/KT6	0.625	0.644	0.536	0.443	0.409	0.757	0.386	0.753	0.37	0.465	0.385	0.436	0.513	0.384	0.385	0.413	0.751	0.394	0.418	0.398	0.744
AtKUP/HAK/KT7	0.376	0.389	0.414	0.447	0.404	0.403	0.779	0.409	0.374	0.425	0.339	0.554	0.399	0.343	0.348	0.362	0.408	0.789	0.346	0.424	0.401
AtKUP/HAK/KT8	0.642	0.643	0.561	0.468	0.435	0.778	0.406	0.788	0.386	0.479	0.399	0.454	0.507	0.399	0.401	0.414	0.723	0.41	0.414	0.43	0.72
AtKUP/HAK/KT9	0.455	0.457	0.478	0.458	0.43	0.488	0.414	0.469	0.405	0.705	0.371	0.453	0.436	0.376	0.378	0.399	0.459	0.415	0.4	0.429	0.468
AtKUP/HAK/KT10	0.452	0.456	0.497	0.473	0.437	0.499	0.435	0.489	0.407	0.77	0.383	0.462	0.445	0.385	0.386	0.412	0.471	0.437	0.419	0.435	0.469
AtKUP/HAK/KT11	0.453	0.456	0.491	0.475	0.434	0.499	0.429	0.484	0.414	0.788	0.376	0.462	0.441	0.376	0.377	0.409	0.47	0.43	0.414	0.442	0.475
AtKUP/HAK/KT12	0.424	0.449	0.452	0.484	0.439	0.471	0.568	0.467	0.399	0.438	0.35	0.737	0.443	0.352	0.355	0.399	0.462	0.556	0.382	0.455	0.455
