# Supplementary material for: HAK/KUP/KT family potassium transporter genes are involved in potassium deficiency and stress responses in tea plants (Camellia sinensis L.): expression and functional analysis
Source: BMC Genomics. 2020 Aug 13;21:556. doi: 10.1186/s12864-020-06948-6 (PMC7430841; doi:10.1186/s12864-020-06948-6)
Supplement: Supplementary file 6 — Additional file 6: Table S3. Information of the conserved motifs in CsHAKs. [file 12864_2020_6948_MOESM6_ESM.xlsx]

## Sheet: Sheet1
Table S3. CsHAKs main motifs information
Motif	Amino acid numbers	Conserved amino acid sequences	Feature domain
Motif 1	71	QHYGTSKVGFLFAPIVJLWFLCISGIGIYNJIKYBPSVLKAFSPHYIYKFFKRNGKKGWVSLGGIVLCITG	K+ transporter
Motif 2	68	SIPETJYWPVFIIATLAAIVASQAIISATFSIIKQSLALGCFPRVKVVHTSSKIEGQIYIPEINWILM	K+ transporter
Motif 3	66	LGIVRVPGIGLLYTELVSGIPPIFSHFITNLPAFHSVLVFVCIKSVPVPHVPPEERFLVGRVGPKD	K+ transporter
Motif 4	41	EAMFADLGHFNVRSIQJAFTFVVYPALLLAYMGQAAYLSKH	K+ transporter
Motif 5	36	TNEDILGVLSLVFWTLTLIPLLKYVFIVLRABDNGE	K+ transporter
Motif 6	71	EELQFLMEAREAGVAYJLGHSYVRAKQGSSLIKKJVINYGYDFLRKNCRGGEVALSVPHASLLEVGMTYHV	*
Motif 7	41	FLEKSKVLQKVLLLLVLLGTCMVIGDGILTPAISVLSAVSG	K+ transporter
Motif 8	29	LAYQSLGVVYGDLGTSPLYVYKSTFAKDI	K+ transporter
Motif 9	38	TIGFRDTKRIGNAYGLAVITVMJITTCLLTLVMJLIWH	K+ transporter
Motif 10	25	IMYVWHYGTKKKYEFELQNKVSMDW	*
Motif 11	21	GGTFALYSLLCRHAKVSLLPN	*
Motif 12	15	YRCIVRYGYKDVHKD	*
Motif 13	29	FGSIEGLYFSAVLIKFLZGGWLPLALSFV	*
Motif 14	21	FEKQLVESLAEFIRHEAFERE	*
Motif 15	21	KSLHQDAVVPISCVILIVLFA	*
Motif 16	31	YEFLHRNCRSALPALGVPLSRRVEVGMLYEI	*
Motif 17	53	NGSDYATSVTSELEEEMSDMEEAKLTGAVHVRGKTRFYVSKNCGWFDGYMLAF	*
Motif 18	21	CQPADEELSSYKLDVPSPELK	*
Motif 19	21	MDLEAGRYQNPIKKESWKTVL	*
Motif 20	20	PRRRVRFVIPESPEMDVSAR	*
