# Supplementary material for: HAK/KUP/KT family potassium transporter genes are involved in potassium deficiency and stress responses in tea plants (Camellia sinensis L.): expression and functional analysis
Source: BMC Genomics. 2020 Aug 13;21:556. doi: 10.1186/s12864-020-06948-6 (PMC7430841; doi:10.1186/s12864-020-06948-6)
Supplement: Supplementary file 8 — Additional file 8: Table S5. Cis-acting elements identified from the CsHAKs promoters of tea plants. [file 12864_2020_6948_MOESM8_ESM.xlsx]

## Sheet: Sheet1
Table S5. Cis-elements identified from the CsHAKs promoters of tea plants
Gene name	Gene ID	location (bp)			Cis-elements
CsHAK1	TEA008833.1	720	740	760	Abscisic acid responsiveness
CsHAK1	TEA008833.1	721	741	761	Abscisic acid responsiveness
CsHAK1	TEA008833.1	737	757	777	Anaerobic induction
CsHAK1	TEA008833.1	1221	1241	1261	Endosperm expression
CsHAK1	TEA008833.1	934	954	974	Gibberellin-responsive element
CsHAK1	TEA008833.1	1493	1513	1533	Gibberellin-responsive element
CsHAK1	TEA008833.1	720	740	760	Light responsiveness
CsHAK1	TEA008833.1	720	740	760	Light responsiveness
CsHAK1	TEA008833.1	1607	1627	1647	Light responsiveness
CsHAK1	TEA008833.1	1651	1671	1691	Light responsiveness
CsHAK1	TEA008833.1	1317	1337	1357	Light responsiveness
CsHAK1	TEA008833.1	1966	1986	2006	MeJA-responsiveness
CsHAK1	TEA008833.1	1966	1986	2006	MeJA-responsiveness
CsHAK1	TEA008833.1	566	586	606	MYB binding site involved in drought-inducibility
CsHAK1	TEA008833.1	1558	1578	1598	MYB binding site involved in drought-inducibility
CsHAK1	TEA008833.1	1071	1091	1111	Salicylic acid responsiveness
CsHAK2	TEA022010.1	127	147	167	Anaerobic induction
CsHAK2	TEA022010.1	582	602	622	Anaerobic induction
CsHAK2	TEA022010.1	1221	1241	1261	Auxin responsiveness
CsHAK2	TEA022010.1	1227	1247	1267	Auxin responsiveness
CsHAK2	TEA022010.1	1372	1392	1412	Auxin responsiveness
CsHAK2	TEA022010.1	1378	1398	1418	Auxin responsiveness
CsHAK2	TEA022010.1	1414	1434	1454	Auxin responsiveness
CsHAK2	TEA022010.1	1246	1266	1286	Light responsiveness
CsHAK2	TEA022010.1	320	340	360	Light responsiveness
CsHAK2	TEA022010.1	1757	1777	1797	Light responsiveness
CsHAK2	TEA022010.1	105	125	145	Light responsiveness
CsHAK2	TEA022010.1	1640	1660	1680	Light responsiveness
CsHAK2	TEA022010.1	1029	1049	1069	Light responsiveness
CsHAK2	TEA022010.1	1088	1108	1128	Light responsiveness
CsHAK2	TEA022010.1	617	637	657	Light responsiveness
CsHAK2	TEA022010.1	986	1006	1026	Light responsiveness
CsHAK2	TEA022010.1	117	137	157	Light responsiveness
CsHAK2	TEA022010.1	935	955	975	Light responsiveness
CsHAK2	TEA022010.1	120	140	160	Light responsiveness
CsHAK2	TEA022010.1	1419	1439	1459	MeJA-responsiveness
CsHAK2	TEA022010.1	1419	1439	1459	MeJA-responsiveness
CsHAK2	TEA022010.1	1354	1374	1394	Meristem expression
CsHAK2	TEA022010.1	1438	1458	1478	Meristem expression
CsHAK2	TEA022010.1	202	222	242	MYB binding site involved in drought-inducibility
CsHAK2	TEA022010.1	1567	1587	1607	MYB binding site involved in drought-inducibility
CsHAK2	TEA022010.1	317	337	357	MYB binding site involved in light responsiveness
CsHAK2	TEA022010.1	973	993	1013	MYB binding site involved in light responsiveness
CsHAK2	TEA022010.1	308	328	348	Salicylic acid responsiveness
CsHAK2	TEA022010.1	589	609	629	Salicylic acid responsiveness
CsHAK2	TEA022010.1	642	662	682	Salicylic acid responsiveness
CsHAK2	TEA022010.1	1439	1459	1479	Salicylic acid responsiveness
CsHAK3	TEA005066.1	1187	1207	1227	Anaerobic induction
CsHAK3	TEA005066.1	1936	1956	1976	Anaerobic induction
CsHAK3	TEA005066.1	335	355	375	Defense and stress responsiveness
CsHAK3	TEA005066.1	380	400	420	Defense and stress responsiveness
CsHAK3	TEA005066.1	574	594	614	Differentiation of the palisade mesophyll cells
CsHAK3	TEA005066.1	1791	1811	1831	Gibberellin-responsive element
CsHAK3	TEA005066.1	253	273	293	Light responsiveness
CsHAK3	TEA005066.1	280	300	320	Light responsiveness
CsHAK3	TEA005066.1	1233	1253	1273	Light responsiveness
CsHAK3	TEA005066.1	178	198	218	Light responsiveness
CsHAK3	TEA005066.1	290	310	330	Light responsiveness
CsHAK3	TEA005066.1	853	873	893	Light responsiveness
CsHAK3	TEA005066.1	887	907	927	Light responsiveness
CsHAK3	TEA005066.1	903	923	943	Light responsiveness
CsHAK3	TEA005066.1	1120	1140	1160	Light responsiveness
CsHAK3	TEA005066.1	1225	1245	1265	Light responsiveness
CsHAK3	TEA005066.1	1389	1409	1429	Light responsiveness
CsHAK3	TEA005066.1	1649	1669	1689	Light responsiveness
CsHAK3	TEA005066.1	1650	1670	1690	Light responsiveness
CsHAK3	TEA005066.1	545	565	585	Light responsiveness
CsHAK3	TEA005066.1	479	499	519	Light responsiveness
CsHAK3	TEA005066.1	1648	1668	1688	Light responsiveness
CsHAK3	TEA005066.1	339	359	379	Light responsiveness
CsHAK3	TEA005066.1	1149	1169	1189	Light responsiveness
CsHAK3	TEA005066.1	1334	1354	1374	Light responsiveness
CsHAK3	TEA005066.1	1521	1541	1561	Light responsiveness
CsHAK3	TEA005066.1	863	883	903	Light responsiveness
CsHAK3	TEA005066.1	1248	1268	1288	Light responsiveness
CsHAK3	TEA005066.1	1562	1582	1602	Light responsiveness
CsHAK3	TEA005066.1	1829	1849	1869	MYB binding site involved in drought-inducibility
CsHAK4	TEA003872.1	1932	1952	1972	Gibberellin-responsiveness
CsHAK4	TEA003872.1	1086	1106	1126	Abscisic acid responsiveness
CsHAK4	TEA003872.1	812	832	852	Anaerobic induction
CsHAK4	TEA003872.1	1696	1716	1736	Anaerobic induction
CsHAK4	TEA003872.1	866	886	906	Anoxic specific inducibility
CsHAK4	TEA003872.1	1636	1656	1676	Auxin responsiveness
CsHAK4	TEA003872.1	-7	13	33	Endosperm expression
CsHAK4	TEA003872.1	113	133	153	Endosperm expression
CsHAK4	TEA003872.1	1769	1789	1809	Gibberellin-responsive element
CsHAK4	TEA003872.1	1085	1105	1125	Light responsiveness
CsHAK4	TEA003872.1	586	606	626	Light responsiveness
CsHAK4	TEA003872.1	760	780	800	Light responsiveness
CsHAK4	TEA003872.1	1118	1138	1158	Light responsiveness
CsHAK4	TEA003872.1	1603	1623	1643	Light responsiveness
CsHAK4	TEA003872.1	1280	1300	1320	Light responsiveness
CsHAK4	TEA003872.1	26	46	66	Light responsiveness
CsHAK4	TEA003872.1	1278	1298	1318	Light responsiveness
CsHAK4	TEA003872.1	1586	1606	1626	Light responsiveness
CsHAK4	TEA003872.1	1059	1079	1099	Light responsiveness
CsHAK4	TEA003872.1	1459	1479	1499	Low-temperature responsiveness
CsHAK4	TEA003872.1	1875	1895	1915	Maximal elicitor-mediated activation
CsHAK4	TEA003872.1	962	982	1002	MeJA-responsiveness
CsHAK4	TEA003872.1	1429	1449	1469	MeJA-responsiveness
CsHAK4	TEA003872.1	962	982	1002	MeJA-responsiveness
CsHAK4	TEA003872.1	1429	1449	1469	MeJA-responsiveness
CsHAK4	TEA003872.1	1970	1990	2010	Meristem expression
CsHAK4	TEA005066.1	1495	1515	1535	Salicylic acid responsiveness
CsHAK5	TEA003873.1	123	143	163	Anaerobic induction
CsHAK5	TEA003873.1	498	518	538	Anaerobic induction
CsHAK5	TEA003873.1	914	934	954	Auxin responsiveness
CsHAK5	TEA003873.1	1956	1976	1996	Light responsiveness
CsHAK5	TEA003873.1	1957	1977	1997	Light responsiveness
CsHAK5	TEA003873.1	580	600	620	Light responsiveness
CsHAK5	TEA003873.1	1685	1705	1725	Light responsiveness
CsHAK5	TEA003873.1	1716	1736	1756	Light responsiveness
CsHAK5	TEA003873.1	1762	1782	1802	Light responsiveness
CsHAK5	TEA003873.1	1404	1424	1444	Light responsiveness
CsHAK5	TEA003873.1	185	205	225	Light responsiveness
CsHAK5	TEA003873.1	782	802	822	Light responsiveness
CsHAK5	TEA003873.1	1001	1021	1041	Light responsiveness
CsHAK5	TEA003873.1	510	530	550	Maximal elicitor-mediated activation
CsHAK5	TEA003873.1	1514	1534	1554	MYB binding site involved in light responsiveness
CsHAK6	TEA011201.1	754	774	794	Gibberellin-responsiveness
CsHAK6	TEA011201.1	1404	1424	1444	Abscisic acid responsiveness
CsHAK6	TEA011201.1	449	469	489	Anaerobic induction
CsHAK6	TEA011201.1	497	517	537	Anaerobic induction
CsHAK6	TEA011201.1	886	906	926	Auxin responsiveness
CsHAK6	TEA011201.1	77	97	117	Binding site of ATBP-2
CsHAK6	TEA011201.1	1403	1423	1443	Light responsiveness
CsHAK6	TEA011201.1	218	238	258	Light responsiveness
CsHAK6	TEA011201.1	675	695	715	Light responsiveness
CsHAK6	TEA011201.1	1212	1232	1252	Light responsiveness
CsHAK6	TEA011201.1	1365	1385	1405	Light responsiveness
CsHAK6	TEA011201.1	1421	1441	1461	Light responsiveness
CsHAK6	TEA011201.1	751	771	791	Light responsiveness
CsHAK6	TEA011201.1	1632	1652	1672	Light responsiveness
CsHAK6	TEA011201.1	1526	1546	1566	Light responsiveness
CsHAK6	TEA011201.1	816	836	856	Low-temperature responsiveness
CsHAK6	TEA011201.1	880	900	920	Low-temperature responsiveness
CsHAK6	TEA011201.1	930	950	970	Low-temperature responsiveness
CsHAK6	TEA011201.1	916	936	956	MeJA-responsiveness
CsHAK6	TEA011201.1	1402	1422	1442	MeJA-responsiveness
CsHAK6	TEA011201.1	916	936	956	MeJA-responsiveness
CsHAK6	TEA011201.1	1402	1422	1442	MeJA-responsiveness
CsHAK6	TEA011201.1	1481	1501	1521	MYB binding site involved in drought-inducibility
CsHAK6	TEA011201.1	1389	1409	1429	Salicylic acid responsiveness
CsHAK6	TEA011201.1	1956	1976	1996	Salicylic acid responsiveness
CsHAK6	TEA011201.1	1400	1420	1440	Zein metabolism regulation
CsHAK7	TEA003094.1	252	272	292	Abscisic acid responsiveness
CsHAK7	TEA003094.1	140	160	180	Anaerobic induction
CsHAK7	TEA003094.1	328	348	368	Anaerobic induction
CsHAK7	TEA003094.1	352	372	392	Anaerobic induction
CsHAK7	TEA003094.1	429	449	469	Anaerobic induction
CsHAK7	TEA003094.1	1139	1159	1179	Anaerobic induction
CsHAK7	TEA003094.1	1281	1301	1321	Anaerobic induction
CsHAK7	TEA003094.1	300	320	340	Endosperm expression
CsHAK7	TEA003094.1	371	391	411	Light responsiveness
CsHAK7	TEA003094.1	251	271	291	Light responsiveness
CsHAK7	TEA003094.1	1299	1319	1339	Light responsiveness
CsHAK7	TEA003094.1	786	806	826	Light responsiveness
CsHAK7	TEA003094.1	1325	1345	1365	Light responsiveness
CsHAK7	TEA003094.1	1730	1750	1770	Light responsiveness
CsHAK7	TEA003094.1	522	542	562	Light responsiveness
CsHAK7	TEA003094.1	859	879	899	Light responsiveness
CsHAK7	TEA003094.1	1604	1624	1644	Light responsiveness
CsHAK7	TEA003094.1	228	248	268	Low-temperature responsiveness
CsHAK7	TEA003094.1	608	628	648	Low-temperature responsiveness
CsHAK7	TEA003094.1	1213	1233	1253	Low-temperature responsiveness
CsHAK7	TEA003094.1	1674	1694	1714	MYB binding site involved in drought-inducibility
CsHAK7	TEA003094.1	1892	1912	1932	MYB binding site involved in drought-inducibility
CsHAK7	TEA003094.1	627	647	667	Zein metabolism regulation
CsHAK8	TEA007724.1	1537	1557	1577	Circadian control
CsHAK8	TEA007724.1	1470	1490	1510	Defense and stress responsiveness
CsHAK8	TEA007724.1	846	866	886	Differentiation of the palisade mesophyll cells
CsHAK8	TEA007724.1	1413	1433	1453	Endosperm expression
CsHAK8	TEA007724.1	1628	1648	1668	Light responsiveness
CsHAK8	TEA007724.1	1058	1078	1098	Light responsiveness
CsHAK8	TEA007724.1	1523	1543	1563	Light responsiveness
CsHAK8	TEA007724.1	1077	1097	1117	Light responsiveness
CsHAK8	TEA007724.1	1914	1934	1954	Light responsiveness
CsHAK8	TEA007724.1	1590	1610	1630	Light responsiveness
CsHAK8	TEA007724.1	1811	1831	1851	Light responsiveness
CsHAK8	TEA007724.1	972	992	1012	Zein metabolism regulation
CsHAK9	TEA003884.1	753	773	793	Abscisic acid responsiveness
CsHAK9	TEA003884.1	754	774	794	Abscisic acid responsiveness
CsHAK9	TEA003884.1	64	84	104	Anaerobic induction
CsHAK9	TEA003884.1	575	595	615	Anaerobic induction
CsHAK9	TEA003884.1	650	670	690	Anaerobic induction
CsHAK9	TEA003884.1	1908	1928	1948	Light responsiveness
CsHAK9	TEA003884.1	753	773	793	Light responsiveness
CsHAK9	TEA003884.1	753	773	793	Light responsiveness
CsHAK9	TEA003884.1	727	747	767	Light responsiveness
CsHAK9	TEA003884.1	1816	1836	1856	Light responsiveness
CsHAK9	TEA003884.1	1923	1943	1963	Light responsiveness
CsHAK9	TEA003884.1	885	905	925	Light responsiveness
CsHAK9	TEA003884.1	978	998	1018	Light responsiveness
CsHAK9	TEA003884.1	945	965	985	Light responsiveness
CsHAK9	TEA003884.1	1563	1583	1603	Light responsiveness
CsHAK9	TEA003884.1	1640	1660	1680	Light responsiveness
CsHAK9	TEA003884.1	1855	1875	1895	Light responsiveness
CsHAK9	TEA003884.1	747	767	787	Light responsiveness
CsHAK9	TEA003884.1	453	473	493	Light responsiveness
CsHAK9	TEA003884.1	558	578	598	Light responsiveness
CsHAK10	TEA021417.1	716	736	756	Gibberellin-responsiveness
CsHAK10	TEA021417.1	1707	1727	1747	Gibberellin-responsiveness
CsHAK10	TEA021417.1	741	761	781	Abscisic acid responsiveness
CsHAK10	TEA021417.1	1206	1226	1246	Abscisic acid responsiveness
CsHAK10	TEA021417.1	306	326	346	Anaerobic induction
CsHAK10	TEA021417.1	1893	1913	1933	Anaerobic induction
CsHAK10	TEA021417.1	1233	1253	1273	Auxin responsiveness
CsHAK10	TEA021417.1	1597	1617	1637	Endosperm expression
CsHAK10	TEA021417.1	1740	1760	1780	Gibberellin-responsive element
CsHAK10	TEA021417.1	579	599	619	Light responsiveness
CsHAK10	TEA021417.1	1348	1368	1388	Light responsiveness
CsHAK10	TEA021417.1	-19	1	21	Light responsiveness
CsHAK10	TEA021417.1	-18	2	22	Light responsiveness
CsHAK10	TEA021417.1	1586	1606	1626	Light responsiveness
CsHAK10	TEA021417.1	1735	1755	1775	Light responsiveness
CsHAK10	TEA021417.1	741	761	781	Light responsiveness
CsHAK10	TEA021417.1	1205	1225	1245	Light responsiveness
CsHAK10	TEA021417.1	505	525	545	Light responsiveness
CsHAK10	TEA021417.1	793	813	833	Light responsiveness
CsHAK10	TEA021417.1	829	849	869	Light responsiveness
CsHAK10	TEA021417.1	838	858	878	Light responsiveness
CsHAK10	TEA021417.1	849	869	889	Light responsiveness
CsHAK10	TEA021417.1	1047	1067	1087	Light responsiveness
CsHAK10	TEA021417.1	1788	1808	1828	Light responsiveness
CsHAK10	TEA021417.1	1922	1942	1962	Light responsiveness
CsHAK10	TEA021417.1	1788	1808	1828	Light responsiveness
CsHAK10	TEA021417.1	891	911	931	Light responsiveness
CsHAK10	TEA021417.1	1057	1077	1097	Maximal elicitor-mediated activation
CsHAK11	TEA006987.1	133	153	173	Anaerobic induction
CsHAK11	TEA006987.1	1557	1577	1597	Anaerobic induction
CsHAK11	TEA006987.1	1600	1620	1640	Anaerobic induction
CsHAK11	TEA006987.1	1683	1703	1723	Auxin responsiveness
CsHAK11	TEA006987.1	1623	1643	1663	Binding site of ATBP-1
CsHAK11	TEA006987.1	1790	1810	1830	Conserved DNA module array (CMA3)
CsHAK11	TEA006987.1	752	772	792	Defense and stress responsiveness
CsHAK11	TEA006987.1	1791	1811	1831	Defense and stress responsiveness
CsHAK11	TEA006987.1	735	755	775	Endosperm expression
CsHAK11	TEA006987.1	1588	1608	1628	Gibberellin-responsive element
CsHAK11	TEA006987.1	1609	1629	1649	Light responsiveness
CsHAK11	TEA006987.1	51	71	91	Light responsiveness
CsHAK11	TEA006987.1	321	341	361	Light responsiveness
CsHAK11	TEA006987.1	496	516	536	Light responsiveness
CsHAK11	TEA006987.1	355	375	395	Light responsiveness
CsHAK11	TEA006987.1	-8	12	32	Light responsiveness
CsHAK11	TEA006987.1	171	191	211	Light responsiveness
CsHAK11	TEA006987.1	1739	1759	1779	Light responsiveness
CsHAK11	TEA006987.1	152	172	192	MeJA-responsiveness
CsHAK11	TEA006987.1	307	327	347	MeJA-responsiveness
CsHAK11	TEA006987.1	331	351	371	MeJA-responsiveness
CsHAK11	TEA006987.1	883	903	923	MeJA-responsiveness
CsHAK11	TEA006987.1	152	172	192	MeJA-responsiveness
CsHAK11	TEA006987.1	307	327	347	MeJA-responsiveness
CsHAK11	TEA006987.1	331	351	371	MeJA-responsiveness
CsHAK11	TEA006987.1	883	903	923	MeJA-responsiveness
CsHAK11	TEA006987.1	409	429	449	MYB binding site involved in light responsiveness
CsHAK11	TEA006987.1	552	572	592	MYB binding site involved in light responsiveness
CsHAK12	TEA032656.1	521	541	561	Abscisic acid responsiveness
CsHAK12	TEA032656.1	522	542	562	Abscisic acid responsiveness
CsHAK12	TEA032656.1	517	537	557	Anaerobic induction
CsHAK12	TEA032656.1	659	679	699	Anaerobic induction
CsHAK12	TEA032656.1	1332	1352	1372	Anaerobic induction
CsHAK12	TEA032656.1	1421	1441	1461	Anaerobic induction
CsHAK12	TEA032656.1	961	981	1001	Auxin responsiveness
CsHAK12	TEA032656.1	123	143	163	Auxin responsiveness
CsHAK12	TEA032656.1	845	865	885	Light responsiveness
CsHAK12	TEA032656.1	418	438	458	Light responsiveness
CsHAK12	TEA032656.1	419	439	459	Light responsiveness
CsHAK12	TEA032656.1	1368	1388	1408	Light responsiveness
CsHAK12	TEA032656.1	521	541	561	Light responsiveness
CsHAK12	TEA032656.1	521	541	561	Light responsiveness
CsHAK12	TEA032656.1	855	875	895	MeJA-responsiveness
CsHAK12	TEA032656.1	855	875	895	MeJA-responsiveness
CsHAK12	TEA032656.1	1743	1763	1783	MYB binding site involved in drought-inducibility
CsHAK12	TEA032656.1	1121	1141	1161	MYB binding site involved in light responsiveness
CsHAK12	TEA032656.1	1635	1655	1675	MYB binding site involved in light responsiveness
CsHAK12	TEA032656.1	662	682	702	Salicylic acid responsiveness
CsHAK12	TEA032656.1	1389	1409	1429	Salicylic acid responsiveness
CsHAK12	TEA032656.1	1574	1594	1614	Zein metabolism regulation
CsHAK13	TEA023021.1	593	613	633	Abscisic acid responsiveness
CsHAK13	TEA023021.1	805	825	845	Abscisic acid responsiveness
CsHAK13	TEA023021.1	1430	1450	1470	Abscisic acid responsiveness
CsHAK13	TEA023021.1	206	226	246	Anaerobic induction
CsHAK13	TEA023021.1	280	300	320	Anaerobic induction
CsHAK13	TEA023021.1	582	602	622	Anaerobic induction
CsHAK13	TEA023021.1	660	680	700	Anaerobic induction
CsHAK13	TEA023021.1	1626	1646	1666	Anaerobic induction
CsHAK13	TEA023021.1	1706	1726	1746	Anaerobic induction
CsHAK13	TEA023021.1	1825	1845	1865	Anaerobic induction
CsHAK13	TEA023021.1	1080	1100	1120	Circadian control
CsHAK13	TEA023021.1	382	402	422	Defense and stress responsiveness
CsHAK13	TEA023021.1	1840	1860	1880	Gibberellin-responsive element
CsHAK13	TEA023021.1	1347	1367	1387	Light responsiveness
CsHAK13	TEA023021.1	804	824	844	Light responsiveness
CsHAK13	TEA023021.1	1429	1449	1469	Light responsiveness
CsHAK13	TEA023021.1	593	613	633	Light responsiveness
CsHAK13	TEA023021.1	134	154	174	Light responsiveness
CsHAK13	TEA023021.1	371	391	411	Light responsiveness
CsHAK13	TEA023021.1	1408	1428	1448	Light responsiveness
CsHAK13	TEA023021.1	1045	1065	1085	Light responsiveness
CsHAK13	TEA023021.1	1480	1500	1520	Light responsiveness
CsHAK13	TEA023021.1	1965	1985	2005	Light responsiveness
CsHAK13	TEA023021.1	1547	1567	1587	Low-temperature responsiveness
CsHAK13	TEA023021.1	1591	1611	1631	Low-temperature responsiveness
CsHAK13	TEA023021.1	251	271	291	MeJA-responsiveness
CsHAK13	TEA023021.1	1106	1126	1146	MeJA-responsiveness
CsHAK13	TEA023021.1	251	271	291	MeJA-responsiveness
CsHAK13	TEA023021.1	1106	1126	1146	MeJA-responsiveness
CsHAK13	TEA023021.1	1803	1823	1843	MYB binding site involved in drought-inducibility
CsHAK13	TEA023021.1	716	736	756	Zein metabolism regulation
CsHAK14	TEA011420.1	437	457	477	Anaerobic induction
CsHAK14	TEA011420.1	689	709	729	Anaerobic induction
CsHAK14	TEA011420.1	1405	1425	1445	Circadian control
CsHAK14	TEA011420.1	1265	1285	1305	Light responsiveness
CsHAK14	TEA011420.1	312	332	352	Light responsiveness
CsHAK14	TEA011420.1	452	472	492	Light responsiveness
CsHAK14	TEA011420.1	1365	1385	1405	Light responsiveness
CsHAK14	TEA011420.1	399	419	439	Light responsiveness
CsHAK14	TEA011420.1	608	628	648	Light responsiveness
CsHAK14	TEA011420.1	620	640	660	Light responsiveness
CsHAK14	TEA011420.1	1472	1492	1512	MYB binding site involved in drought-inducibility
CsHAK14	TEA011420.1	-1	19	39	Salicylic acid responsiveness
CsHAK14	TEA011420.1	1490	1510	1530	Salicylic acid responsiveness
CsHAK15	TEA012915.1	1815	1835	1855	Abscisic acid responsiveness
CsHAK15	TEA012915.1	418	438	458	Anaerobic induction
CsHAK15	TEA012915.1	1427	1447	1467	Anaerobic induction
CsHAK15	TEA012915.1	1807	1827	1847	Anaerobic induction
CsHAK15	TEA012915.1	1815	1835	1855	Light responsiveness
CsHAK15	TEA012915.1	1650	1670	1690	Light responsiveness
CsHAK15	TEA012915.1	1493	1513	1533	Light responsiveness
CsHAK15	TEA012915.1	1699	1719	1739	Light responsiveness
CsHAK15	TEA012915.1	1358	1378	1398	Light responsiveness
CsHAK15	TEA012915.1	463	483	503	Light responsiveness
CsHAK16	TEA016241.1	90	110	130	Auxin responsiveness
CsHAK16	TEA016241.1	77	97	117	Endosperm expression
CsHAK16	TEA016241.1	137	157	177	Light responsiveness
CsHAK16	TEA016241.1	797	817	837	Light responsiveness
CsHAK16	TEA016241.1	700	720	740	Light responsiveness
CsHAK16	TEA016241.1	633	653	673	Light responsiveness
CsHAK16	TEA016241.1	638	658	678	Light responsiveness
CsHAK16	TEA016241.1	1368	1388	1408	Light responsiveness
CsHAK16	TEA016241.1	1396	1416	1436	Light responsiveness
CsHAK16	TEA016241.1	164	184	204	Light responsiveness
CsHAK16	TEA016241.1	438	458	478	Light responsiveness
CsHAK16	TEA016241.1	487	507	527	Light responsiveness
CsHAK16	TEA016241.1	1388	1408	1428	Light responsiveness
CsHAK16	TEA016241.1	847	867	887	Light responsiveness
CsHAK16	TEA016241.1	1655	1675	1695	Low-temperature responsiveness
CsHAK16	TEA016241.1	678	698	718	Meristem expression
CsHAK16	TEA016241.1	1489	1509	1529	MYB binding site involved in drought-inducibility
CsHAK16	TEA016241.1	1310	1330	1350	Salicylic acid responsiveness
CsHAK17	TEA018688.1	1385	1405	1425	Abscisic acid responsiveness
CsHAK17	TEA018688.1	1387	1407	1427	Abscisic acid responsiveness
CsHAK17	TEA018688.1	1388	1408	1428	Abscisic acid responsiveness
CsHAK17	TEA018688.1	1950	1970	1990	Anaerobic induction
CsHAK17	TEA018688.1	636	656	676	Anoxic specific inducibility
CsHAK17	TEA018688.1	233	253	273	Light responsiveness
CsHAK17	TEA018688.1	1941	1961	1981	Light responsiveness
CsHAK17	TEA018688.1	1387	1407	1427	Light responsiveness
CsHAK17	TEA018688.1	1387	1407	1427	Light responsiveness
CsHAK17	TEA018688.1	1497	1517	1537	Light responsiveness
CsHAK17	TEA018688.1	717	737	757	Light responsiveness
CsHAK17	TEA018688.1	823	843	863	Light responsiveness
CsHAK17	TEA018688.1	1141	1161	1181	Light responsiveness
CsHAK17	TEA018688.1	1231	1251	1271	Light responsiveness
CsHAK17	TEA018688.1	1535	1555	1575	Light responsiveness
CsHAK17	TEA018688.1	1608	1628	1648	MYB binding site involved in drought-inducibility
CsHAK17	TEA018688.1	1767	1787	1807	MYB binding site involved in drought-inducibility
CsHAK17	TEA018688.1	1394	1414	1434	MYBHv1 binding site
CsHAK17	TEA018688.1	400	420	440	Salicylic acid responsiveness
CsHAK17	TEA018688.1	1789	1809	1829	Zein metabolism regulation
CsHAK18	TEA023299.1	310	330	350	Anaerobic induction
CsHAK18	TEA023299.1	616	636	656	Anaerobic induction
CsHAK18	TEA023299.1	518	538	558	Defense and stress responsiveness
CsHAK18	TEA023299.1	783	803	823	Defense and stress responsiveness
CsHAK18	TEA023299.1	922	942	962	Endosperm expression
CsHAK18	TEA023299.1	598	618	638	Gibberellin-responsive element
CsHAK18	TEA023299.1	1543	1563	1583	Light responsiveness
CsHAK18	TEA023299.1	1314	1334	1354	Light responsiveness
CsHAK18	TEA023299.1	1048	1068	1088	Light responsiveness
CsHAK18	TEA023299.1	55	75	95	Light responsiveness
CsHAK18	TEA023299.1	467	487	507	Light responsiveness
CsHAK18	TEA023299.1	783	803	823	Light responsiveness
CsHAK18	TEA023299.1	1612	1632	1652	Light responsiveness
CsHAK18	TEA023299.1	1696	1716	1736	Light responsiveness
CsHAK18	TEA023299.1	530	550	570	Light responsiveness
CsHAK18	TEA023299.1	1357	1377	1397	Low-temperature responsiveness
CsHAK18	TEA023299.1	824	844	864	Meristem expression
CsHAK18	TEA023299.1	871	891	911	MYB binding site involved in drought-inducibility
CsHAK18	TEA023299.1	1510	1530	1550	Salicylic acid responsiveness
CsHAK18	TEA023299.1	133	153	173	Wound-responsive element
CsHAK18	TEA023299.1	1397	1417	1437	Zein metabolism regulation
CsHAK19	TEA025917.1	822	842	862	Gibberellin-responsiveness
CsHAK19	TEA025917.1	1350	1370	1390	Abscisic acid responsiveness
CsHAK19	TEA025917.1	535	555	575	Anaerobic induction
CsHAK19	TEA025917.1	1321	1341	1361	Anaerobic induction
CsHAK19	TEA025917.1	1795	1815	1835	Anaerobic induction
CsHAK19	TEA025917.1	795	815	835	Defense and stress responsiveness
CsHAK19	TEA025917.1	61	81	101	Endosperm-specific negative expression
CsHAK19	TEA025917.1	394	414	434	Light responsiveness
CsHAK19	TEA025917.1	566	586	606	Light responsiveness
CsHAK19	TEA025917.1	5	25	45	Light responsiveness
CsHAK19	TEA025917.1	274	294	314	Light responsiveness
CsHAK19	TEA025917.1	799	819	839	Light responsiveness
CsHAK19	TEA025917.1	1117	1137	1157	Light responsiveness
CsHAK19	TEA025917.1	1653	1673	1693	Light responsiveness
CsHAK19	TEA025917.1	545	565	585	MeJA-responsiveness
CsHAK19	TEA025917.1	891	911	931	MeJA-responsiveness
CsHAK19	TEA025917.1	905	925	945	MeJA-responsiveness
CsHAK19	TEA025917.1	1032	1052	1072	MeJA-responsiveness
CsHAK19	TEA025917.1	1068	1088	1108	MeJA-responsiveness
CsHAK19	TEA025917.1	1175	1195	1215	MeJA-responsiveness
CsHAK19	TEA025917.1	1297	1317	1337	MeJA-responsiveness
CsHAK19	TEA025917.1	1313	1333	1353	MeJA-responsiveness
CsHAK19	TEA025917.1	1345	1365	1385	MeJA-responsiveness
CsHAK19	TEA025917.1	1357	1377	1397	MeJA-responsiveness
CsHAK19	TEA025917.1	1424	1444	1464	MeJA-responsiveness
CsHAK19	TEA025917.1	1717	1737	1757	MeJA-responsiveness
CsHAK19	TEA025917.1	545	565	585	MeJA-responsiveness
CsHAK19	TEA025917.1	891	911	931	MeJA-responsiveness
CsHAK19	TEA025917.1	905	925	945	MeJA-responsiveness
CsHAK19	TEA025917.1	1032	1052	1072	MeJA-responsiveness
CsHAK19	TEA025917.1	1068	1088	1108	MeJA-responsiveness
CsHAK19	TEA025917.1	1175	1195	1215	MeJA-responsiveness
CsHAK19	TEA025917.1	1297	1317	1337	MeJA-responsiveness
CsHAK19	TEA025917.1	1313	1333	1353	MeJA-responsiveness
CsHAK19	TEA025917.1	1345	1365	1385	MeJA-responsiveness
CsHAK19	TEA025917.1	1357	1377	1397	MeJA-responsiveness
CsHAK19	TEA025917.1	1424	1444	1464	MeJA-responsiveness
CsHAK19	TEA025917.1	1717	1737	1757	MeJA-responsiveness
CsHAK20	TEA031103.1	1962	1982	2002	Gibberellin-responsiveness
CsHAK20	TEA031103.1	1425	1445	1465	Anaerobic induction
CsHAK20	TEA031103.1	1000	1020	1040	Gibberellin-responsive element
CsHAK20	TEA031103.1	674	694	714	Gibberellin-responsive element
CsHAK20	TEA031103.1	1874	1894	1914	Light responsiveness
CsHAK20	TEA031103.1	933	953	973	Light responsiveness
CsHAK20	TEA031103.1	1255	1275	1295	Light responsiveness
CsHAK20	TEA031103.1	-19	1	21	Light responsiveness
CsHAK20	TEA031103.1	552	572	592	Light responsiveness
CsHAK20	TEA031103.1	692	712	732	Light responsiveness
CsHAK20	TEA031103.1	758	778	798	Light responsiveness
CsHAK20	TEA031103.1	1454	1474	1494	Light responsiveness
CsHAK20	TEA031103.1	1459	1479	1499	Light responsiveness
CsHAK20	TEA031103.1	1464	1484	1504	Light responsiveness
CsHAK20	TEA031103.1	1469	1489	1509	Light responsiveness
CsHAK20	TEA031103.1	1517	1537	1557	Light responsiveness
CsHAK20	TEA031103.1	1522	1542	1562	Light responsiveness
CsHAK20	TEA031103.1	1312	1332	1352	Light responsiveness
CsHAK20	TEA031103.1	1041	1061	1081	MeJA-responsiveness
CsHAK20	TEA031103.1	1811	1831	1851	MeJA-responsiveness
CsHAK20	TEA031103.1	1041	1061	1081	MeJA-responsiveness
CsHAK20	TEA031103.1	1811	1831	1851	MeJA-responsiveness
CsHAK20	TEA031103.1	352	372	392	Meristem expression
CsHAK20	TEA031103.1	310	330	350	MYB binding site involved in drought-inducibility
CsHAK20	TEA031103.1	873	893	913	Zein metabolism regulation
CsHAK21	TEA032638.1	474	494	514	Anaerobic induction
CsHAK21	TEA032638.1	101	121	141	Anoxic specific inducibility
CsHAK21	TEA032638.1	110	130	150	Anoxic specific inducibility
CsHAK21	TEA032638.1	956	976	996	Anoxic specific inducibility
CsHAK21	TEA032638.1	1882	1902	1922	Defense and stress responsiveness
CsHAK21	TEA032638.1	637	657	677	Light responsiveness
CsHAK21	TEA032638.1	1001	1021	1041	Light responsiveness
CsHAK21	TEA032638.1	1428	1448	1468	Light responsiveness
CsHAK21	TEA032638.1	189	209	229	Light responsiveness
CsHAK21	TEA032638.1	98	118	138	Low-temperature responsiveness
CsHAK21	TEA032638.1	1240	1260	1280	Low-temperature responsiveness
CsHAK21	TEA032638.1	681	701	721	MeJA-responsiveness
CsHAK21	TEA032638.1	1119	1139	1159	MeJA-responsiveness
CsHAK21	TEA032638.1	1521	1541	1561	MeJA-responsiveness
CsHAK21	TEA032638.1	681	701	721	MeJA-responsiveness
CsHAK21	TEA032638.1	1119	1139	1159	MeJA-responsiveness
CsHAK21	TEA032638.1	1521	1541	1561	MeJA-responsiveness
CsHAK21	TEA032638.1	845	865	885	MYBHv1 binding site
CsHAK21	TEA032638.1	678	698	718	Zein metabolism regulation

## Sheet: Sheet2
Table S5. Cis-elements identified from the CsHAKs promoters of tea plants
Gene name	Abiotic stress responsiveness												Element type	Name	Function
	ABRE	CGTCA motif	ERE	G-box	GT1-motif	LTR	MBS	MRE	TCA-element	TC-rich repeat	TGACG-motif		light	G-BOX/box	light responsive element
CsHAK1	2	1	1	2			2		1					GT1-motif	light responsive element
CsHAK3			1		3		1		1	2			Phytohormone	TCA-element	cis-acting element involved in salicylic acid responsiveness
CsHAK4	1	2	4	1		1			1		2			CGTCA motif	cis-acting regulatory element involved in the MeJA-responsiveness
CsHAK5			5		2			1						ERE	Ethylene-responsive element
CsHAK6	1	2	7	1		3	1		2		2			ABRE	cis-acting element involved in the abscisic acid responsiveness
CsHAK7	1		1	1		3	2							TC-rich repeat	cis-acting element involved in defense and stress responsiveness
CsHAK9	2		4	2	1								Stress	HSE	cis-acting element involved in heat shock responsiveness
CsHAK10	2		2	2	4									MBS	cis-acting element involved in drought responsiveness
CsHAK11		4	1		1			2		2	4			LTR	cis-acting element involved in low-tepemrature responsiveness
CsHAK12	2	1	1	2	2		1	2	2		1		other	MRE	cis-acting element involved in metal responsiveness
CsHAK13	3	2	3	3		2	1			1	1
CsHAK14			5				1		2
CsHAK15	1		15	1
CsHAK16			2			1	1		1
CsHAK17	3		1	3	2		2		1
CsHAK18			2	1		1	1		1	2
CsHAK19	1	12								1	12
CsHAK20		2	2		2		1				2
CsHAK21		3	1	1	1	2				1	3
