# Supplementary material for: HAK/KUP/KT family potassium transporter genes are involved in potassium deficiency and stress responses in tea plants (Camellia sinensis L.): expression and functional analysis
Source: BMC Genomics. 2020 Aug 13;21:556. doi: 10.1186/s12864-020-06948-6 (PMC7430841; doi:10.1186/s12864-020-06948-6)
Supplement: Supplementary file 9 — Additional file 9: Table S6. Expression levels of CsHAKs in different tissues of tea plants. [file 12864_2020_6948_MOESM9_ESM.xlsx]

## Sheet: Sheet1
Table S6. Expression patterns of CsHAKs in different tissues of tea plants
Gene name	ID	AB	FL	FR	YL	ML	OL	RT	ST
CsHAK1	TEA008833.1	110.903	42.06	11.2404	44.7742	3.87113	0.612004	14.1058	42.7326
CsHAK2	TEA022010.1	27.9207	64.8636	21.2298	18.7921	1.91958	1.52947	3.15868	21.1625
CsHAK3	TEA005066.1	51.2697	45.7785	59.9698	91.1863	85.0903	120.271	68.3359	83.559
CsHAK4	TEA003872.1	0.204167	0.109168	0.38673	0.113939	0.065585	0.0222	0.703447	0.129262
CsHAK5	TEA003873.1	0.007245	0.369664	0.024895	0.007505	0	0.009972	18.7464	0.008517
CsHAK6	TEA011201.1	19.8532	17.0587	50.9855	40.9706	16.1786	73.3125	9.49725	31.0653
CsHAK7	TEA003094.1	11.5103	10.872	13.0813	9.88395	13.419	12.8203	10.8639	16.6949
CsHAK8	TEA007724.1	10.3956	9.67157	18.6232	17.7413	14.0597	18.1328	7.59465	20.9987
CsHAK9	TEA003884.1	0.184961	0.167651	0.046052	0.116703	0.172726	0.126784	0.113508	0.037824
CsHAK10	TEA021417.1	47.0292	49.8357	25.9564	44.7135	39.1111	30.2252	70.2434	36.9693
CsHAK11	TEA006987.1	1.81672	1.9706	1.4882	1.83183	4.00126	3.70681	2.60037	3.99194
CsHAK12	TEA032656.1	15.6754	9.61641	17.905	13.8896	20.9087	10.2305	14.5307	20.7014
CsHAK13	TEA023021.1	0.064529	41.9444	1.45963	0.158865	4.91836	0.898656	0.312929	2.49446
CsHAK14	TEA011420.1	0.675814	1.54365	0.16215	0.436693	0.475804	0.458502	0.186927	12.1504
CsHAK15	TEA012915.1	1.00149	2.37874	1.40075	0.511384	3.12572	0.478661	0.538861	10.8703
CsHAK16	TEA016241.1	0.008462	67.3101	0.038767	0	0	0.035583	0.208825	0.029855
CsHAK17	TEA018688.1	5.34189	19.1077	5.25233	7.24079	7.34896	21.1981	28.6248	14.8871
CsHAK18	TEA023299.1	6.29814	20.2273	4.17548	5.46505	8.48847	10.9642	7.69967	8.8804
CsHAK19	TEA025917.1	0.105589	0.236025	0.060467	0.015629	0.080977	0.063403	4.56903	0.133005
CsHAK20	TEA031103.1	0.025427	0.029431	0	0.043946	0	0	0	0
CsHAK21	TEA032638.1	3.94714	4.26479	9.79224	2.27615	1.2882	25.0887	3.5484	3.32706
Note: The 8 tissues were apical buds (AB), young leaves (YL), mature leaves (ML), old leaves (OL), young stems (ST), flowers (FL), frui(FR) and tender roots (RT).
young fruits (FR) and tender roots (RT).
